# Supplementary material for: Integrating one health in national health policies of developing countries: India’s lost opportunities
Source: Infect Dis Poverty. 2016 Oct 3;5:87. doi: 10.1186/s40249-016-0181-2 (PMC5047123; doi:10.1186/s40249-016-0181-2)
Supplement: Additional file 1: — Multilingual abstracts in the five official working languages of the United Nations. (ZIP 616 kb) [file 40249_2016_181_MOESM1_ESM.zip]

Archive with 2 entries (2 files):
- Multilingual Abstract.pdf
- Arabic Abstract.pdf
